# Supplementary material for: Potential Probiotic Properties of Exopolysaccharide-Producing Lacticaseibacillus paracasei EPS DA-BACS and Prebiotic Activity of Its Exopolysaccharide
Source: Microorganisms. 2022 Dec 8;10(12):2431. doi: 10.3390/microorganisms10122431 (PMC9787920; doi:10.3390/microorganisms10122431)
Supplement: Supplementary file 1 [file microorganisms-10-02431-s001.zip]

Archive with 1 entries (1 files):
- microorganisms-2082061-supplementary.pdf
